# Supplementary material for: Clonotype-Resolved Single-Cell Multi-Omics Unlocks the Profile of Tumor-Infiltrating CD39⁺CD8⁺ T Cells and Enables Adoptive Cell Therapy for Solid Tumor
Source: Int J Biol Sci. 2026 Feb 18;22(6):2869–84. doi: 10.7150/ijbs.130389 (PMC13050436; doi:10.7150/ijbs.130389)
Supplement: Supplementary file 2 — Supplementary table 4. [file ijbsv22p2869s2.xlsx]

## Sheet: mosue
Tumor-reactivity	Tumor Specific	Virus Specific
van der Leun, Schumacher, Nat Rev Cancer 2020	Oliveira, Wu, Nature 2021	Oliveira, Wu, Nature 2021
Entpd1	Krt86	Rara
Lag3	Rdh10	Gadd45b
Tnfrsf9	Tyms	Tmem59l
Tnfrsf4	Hmox1	Aoah
Havcr2	Gng4	Matk
Cxcl13	Cxcl13	Satb1
Pdcd1	Afap1l2	Mbp
Mki67	Acp5	Antxr2
Itgae	Myo1e	Rora
	Layn	Ccr7
	Tns3	Anxa1
	Tnfsf4	Bach2
	Akap5	Glul
	Havcr2	Tnfsf14
	Entpd1	Auts2
	Slc2a8	Perp
	Mcm5	Epha4
	Cav1	Tcf7
	Golim4	Sell
	Vcam1	Myc
	Pon2	Il7r
	Mtss1	Cd300a
	Cd38	Itga5
	Tox2	Gpr183
	Csf1	Klf3
	Galnt2	S1pr1
	Fxyd2
	Plpp1
	Lmcd1
	Myl6b
	Lag3
	H2-Eb1
	Igflr1
	Ccdc50
	Cd27
	Ildr2
	Cdkn2a
	Cd70
	Abhd6
	Ctla4
	Pdcd1
	Gem
	Nusap1
	Tox
	Cxcr6
	Nmb
	Hopx
	Clic3
	Inpp5f
	Snap47
	Tshz2
	H2-DMa
	H2-Eb1
	Tubb5
	Pycard
	Adgrg1
	H2-Aa
	Prf1
	H2-Ab1
	Ptms
	Cks1b
	Hipk2
	Chst12
	Lsp1
	Fam3c
	Slc1a4
	Nudt1

## Sheet: human
Tumor-reactivity	Tumor Specific	MANA-TIL	Virus Specific	Proliferation
van der Leun, Schumacher, Nat Rev Cancer 2020	Oliveira, Wu, Nature 2021	Caushi, Smith, Nature 2021	Oliveira, Wu, Nature 2021	Li, Amit, Cell 2019
ENTPD1	KRT86	HLA-DPB1	RARA	ANLN
ITGAE	RDH10	IFNG	GADD45B	ASPM
PDCD1	TYMS	MIR4435-2HG	C1orf21	BIRC5
CXCL13	HMOX1	TNS3	AOAH	CCNA2
MKI67	GNG4	HLA-DPA1	MATK	CCNB1
TNFRSF4	CXCL13	ENTPD1	SATB1	CCNB2
TNFRSF9	AFAP1L2	GEM	MBP	CCND1
HAVCR2	ACP5	GZMA	ANTXR2	CD63
LAG3	MYO1E	CCL3	RORA	CDC20
	LAYN	HLA-DQB1	CCR7	CDCA8
	TNS3	HLA-DRB1	ANXA1	CDKN3
	TNFSF4	HLA-DQA1	BACH2	CENPE
	AKAP5	HLA-DRB5	GLUL	CENPF
	HAVCR2	HLA-DQA1	TNFSF14	CEP55
	ENTPD1	HLA-DRB5	AUTS2	CKAP2L
	SLC2A8	HLA-DRA	PERP	DLGAP5
	AC243829.4	CXCL13	EPHA4	FOXM1
	ZBED2		TCF7	GTSE1
	MCM5		SELL	H2AFZ
	CAV1		MYC	HIST1H1B
	GOLIM4		IL7R	HIST1H1C
	TRAV21		CD300A	HIST1H1D
	VCAM1		ITGA5	HIST1H1E
	PON2		GPR183	HIST1H2AJ
	MTSS1		KLF3	HIST1H4C
	CD38		S1PR1	HJURP
	TRBV11-2			HMGB1
	MS4A6A			HMGB1P5
	TOX2			HMGB2
	CSF1			HMMR
	GALNT2			KIAA0101
	FXYD2			KIF11
	PLPP1			KIF14
	LMCD1			KIF15
	MYL6B			KIF2C
	LAG3			LMNA
	HLA-DRA			MCM3
	IGFLR1			MKI67
	CCDC50			NCAPG
	CD27			NUSAP1
	KIAA1324			PCNA
	CDKN2A			PLK1
	CD70			PRC1
	ABHD6			RRM2
	CTLA4			SMC4
	PDCD1			STMN1
	GEM			TK1
	NUSAP1			TOP2A
	TOX			TPX2
	CXCR6			TUBA1B
	NMB			TUBB
	HOPX			TYMS
	CLIC3			UBE2C
	INPP5F
	SNAP47
	TSHZ2
	HLA-DMA
	SIT1
	HLA-DRB1
	TUBB
	PYCARD
	ADGRG1
	HLA-DQA1
	PRF1
	HLA-DPA1
	PTMS
	CKS1B
	HIPK2
	CHST12
	LSP1
	FAM3C
	SLC1A4
	NUDT1
	DNPH1
